# Supplementary material for: Supplementation with Oral Vitamin C Prior to and during Myeloablative Chemotherapy and Autologous Haematopoietic Stem Cell Transplantation: A Pilot Study
Source: Antioxidants (Basel). 2022 Sep 29;11(10):1949. doi: 10.3390/antiox11101949 (PMC9598083; doi:10.3390/antiox11101949)
Supplement: Supplementary file 1 [file antioxidants-11-01949-s001.zip]

Archive with 1 entries (1 files):
- antioxidants-1875403-supplementary.pdf
